# Supplementary material for: Immunologic Gene Sets Reveal Features of the Tumor Immune Microenvironment and Predict Prognosis and Immunotherapy Response: A Pan-Cancer Analysis
Source: Front Immunol. 2022 Apr 14;13:858246. doi: 10.3389/fimmu.2022.858246 (PMC9046667; doi:10.3389/fimmu.2022.858246)
Supplement: Supplementary file 2 [file Table_1.xlsx]

## Sheet: Sheet2
Table S1. Genes included in gene sets 1-4
Gene Set 1	Gene Set 2	Gene Set 3	Gene Set 4
GSE3039_NKT_CELL_VS_B2_BCELL_DN	GSE4748_CYANOBACTERIUM_LPSLIKE_VS_LPS_AND_CYANOBACTERIUM_LPSLIKE_STIM_DC_3H_DN	GSE29614_DAY3_VS_DAY7_TIV_FLU_VACCINE_PBMC_DN	GSE45739_UNSTIM_VS_ACD3_ACD28_STIM_NRAS_KO_CD4_TCELL_DN
CD109	LRRC4	IGLJ3	CRTAM
ALDOC	IGF2BP2	BHLHE41	CCL4
ETS2	CHURC1	CEP128	SLC2A1
CD80	TCN1	DCPS	DYSF
CYLC2	RBM38	EFHC1	NT5E
CXCL14	MAGEA4	FKBP14	SPHK1
LYAR	MMP9	PHGDH	SEMA4A
EDF1	TRIM67	MRPS14	SLC25A4
NFAT5	VPS9D1	DERL2	SLAMF7
SLCO4A1	SEMA4A	ATP5PF	SPRING1
SOD2	BASP1	ALG14	GYG1
PLA1A	PNRC1	GARS1	CBLB
CRABP1	DYSF	SRP54	TNFRSF9
AQP9	CREB5	HMMR	AOAH
SLC9A5	ECHDC3	LAX1	TLE1
ECHDC3	MAF1	ITM2C	SCCPDH
CRTAM	ZDHHC19	ALG5	SSX2IP
SLC2A1	PRTN3	FCRL5	SLC17A9
BASP1	DOK3	SEL1L3	ENC1
CCL4	MARK3	GPRC5D	KLRC4
CREB5	MROCKI	FAM174A	DKK3
CAV1	CCDC26	SPAG5	KIR2DL2
NT5E	KCNJ2	FAIM	GGA2
XBP1	CLEC7A	DNAJB11	BCL7A
PNRC1	OR5AK4P	PNOC	ITPK1
SPHK1	NCF4	SLC38A5	CD160
ATF5	CEACAM8	CAV1	CTSW
NOTCH4	VSNL1	XBP1	MED14OS
MARF1	ZNF687	SLC25A4	STAG3
GRINA	UBAP1	SLAMF7	FYN
SMAD7	TUBB2A	GUSBP11	CD8A
AKR1B15	TUBB4B	IGLL3P	CD8B
BZW2	TUBB3	COBLL1	KLRK1
SEC62	SBNO2	CD38	USP11
MIF	SNHG28	TNFRSF17	XCL1
FLCN	NATD1	MZB1	CCL5
DUSP16	MAFG	JCHAIN	ABCB1
MAFF	ARL4A	GLDC	GTF3C1
ZNF76	LINC00343	DENND5B	YBX3
TESMIN	CAMP	IGLV1-44	KLRD1
TRIB3	RASGRP4	POU2AF1	CD248
EMCN	DEFA4	EAF2	DBN1
IL1B	KDM7A-DT	HIBCH	LAG3
TREM1	UGT1A6	GGH	DNMBP
RHOV	ZFP36	UBE2J1	CST7
CPED1	TLR5	ZBTB32	CACNA2D2
USP53	YPEL4	GNG7	RUNX3
NYX	RAB13	NT5DC2	MXRA7
UACA	DGKH	GPT2	NKG7
SLC15A3	S100A11	SEC11C	C1orf21
LDB2	TAAR8	IGKC	PLAAT3
TEC	KRTAP11-1	IGHM	GSE1
AOPEP	ELANE	HSP90B1	NUAK1
NFIL3	IGFL2	MAN1A1	ADRB2
TES	VASP	IGLV3-19	RRAS2
NLRC5	AZU1	CXXC5	ATP8A1
BEND6	NFIB	SLC44A1	GALNT11
SKI	CEACAM6	SSPN	B3GAT1
CDH1	PGLYRP1	PPIB	ARHGAP26
F3	IL1RN	CHAC2	VAV3
TP53BP2	ERG	KLHL14	UBB
DAB2	TRAK2	BLNK	CHST10
HLA-B	SLC22A4	IGKV3-20	MAP3K8
BEX3	SHKBP1	SLC16A14	GZMH
SPRED2	CCDC197	ARHGAP42	MVB12B
ACAT2	MMP8	TMEM19	NCR3
F2RL2	CRISP3	TNFRSF13B	PTPRK
ATXN7L1	UBTD1	CBWD1	TMEM97
TLR2	LCN2	AL109918.1	GATAD2A
CAVIN1	PDLIM7	RPN2	GZMK
LGALS3	BPI	VOPP1	DLG5
GPR25	BTNL8	TIGD6	RHBDF2
MFSD4B	RANBP10	SUB1	RNF40
GPAT3	PLEK2	ACADM	SH2D2A
EHBP1	H2AJ	RASGRP3	FAM30A
WBP1L	SYTL4	B4GALT3	GTDC1
IRS2	ARRB2	RRM2	PKIG
TUT7	RNASE3	SLC2A5	GZMB
ADAM28	SIRPB1	C11orf80	CAMK2N1
EDN1	CAPN6	COL4A4	TBX21
SLC7A6OS	OMG	TRAM2	NME8
MAFK	LINC02243	CXCR3	HOMER1
BHLHE40	INSC	H4C3	FAM3C
DDIT3	PGM5	PTTG1	MCTP2
SPP1	HACD4	SRPRB	HOXC4
PRUNE2	S100A3	MOXD1	ZEB2
DUSP6	MMP25	MCEE	CD19
TECPR1	TLCD4	PRDX4	BZW1
CPSF7	USP49	OSBPL10	HLA-C
MSH3	PTK2B	OSTC	ITCH
GCH1	SRXN1	CLPTM1L	GALNT3
RBM42	NPTX1	IGKV1D-13	KIR2DL4
MMP2	MAB21L3	RNF121	CLCN6
ZMIZ1	SFRP2	SPO11	PRF1
CDKN1A	C6orf163	CRELD2	ROR1
WTAP	AATK	UMAD1	COLGALT2
CYTIP	CLDN17	SELENOS	EFHD2
RNF149	SH3GLB1	UGT2B17	GNLY
DUSP4	GFOD2	GPLD1	GFOD1
STS	PYGL	CENPS	KLRC3
EPHA2	STYK1	GMPPB	CD244
GPR19	COX4I2	TRIP13	TSPAN3
TNFAIP6	OSBP2	CDKN3	HLA-A
FKBP11	CYSTM1	SDF2L1	MATK
SCHIP1	RNF19B	MIR155HG	CRIM1
TPI1	AL133464.1	BUB1B	MT1F
IL7R	PLBD1	PRDM15	PAX5
CXCL3	CAVIN4	GLCCI1	NUDT11
B3GNT5	KCNH3	IGLV6-57	PHACTR1
PAXBP1	FOXI1	KIF4A	PLXND1
RAB19	MIR21	DERL3	KIR2DL5A
APBB2	IRX4	DLGAP5	KIR3DS1
LDHA	SDR9C7	NCAPG	GAS7
PCGF5	LPL	ERLEC1	TGFBR3
ARPP19	MXD3	SHCBP1	MYO6
HAL	GABRR1	E2F8	RHOQ
ARG1	WFDC11	MYL6B	PLEKHF1
SMOX	ASIC5	SSR3	SERTAD3
SORBS1	WDR26	ACOXL	BFSP1
HCAR2	TUBA4A	PARM1	HDAC9
PPP1R3G	SLC22A24	SEC61B	PDGFD
SYCP2	BEND7	EFCAB11	PDE4A
PMEPA1	DLGAP1-AS3	SEC24A	CHSY1
CEBPB	INHBB	MYDGF	IL2RB
SDC4	KLF1	TPD52	ADGRG1
ELK3	TAS2R1	SP140	TSPOAP1
SCN5A	SRPK1	POLR3G	PTPN22
PTGS2	LINC01538	CCNB2	DENND2B
RBMS1	PSG7	SPATS2	KIR2DL3
ATP6V0A1	CREG1	CDC20	S1PR5
CCRL2	CLSTN2	CDK1	GPR65
CHD7	AIF1	PGM3	GOLM1
CTPS1	INHBA	SLC7A11	CDY1
TRPM8	NPL	CRYBA4	PLCG2
CYTH1	FCGR3B	MANF	F2R
CSRNP1	SLPI	TXNDC11	FEZ1
BLCAP	MBNL1-AS1	KDELR2	RAB5IF
BRI3	C7orf61	GEN1	KIR2DS2
ELL	ADCY4	SDC1	GALNT1
CCDC97	OLFM4	IGKV4-1	TCF4
ADAM8	SOWAHA	TLR10	FASLG
LXN	FOXO3	PCLAF	SPON2
ABCA1	PICK1	LMAN1	ITGAM
ADRA1A	RNASE2	FASTKD1	KIR2DL1
TNFAIP3	LTF	CD180	ID2
OGA	TERB1	PHBP19	C11orf95
GPR137B	PCOLCE2	MKI67	BNC2
STX7	GABRR2	PDIA5	CD72
ANGPT2	CDC42EP3	NUF2	PRSS23
TP53I11	NIPAL1	PBK	ARPC5L
MYCN	MS4A8	C3orf52	TLR3
HMGA2	HERC3	OIP5	P2RY14
WWP2	MAPK3	CENPI	PTPRB
SH3PXD2B	GPR146	ARL1	CCNA1
ALDOA	LINC00664	BUB1	SYNGR3
APOC3	ELOF1	SLC35F5	BPGM
SERTAD1	GJB6	NLRP14	SIPA1L3
KLF7	THBS3	GADD45GIP1	PTPN12
EMILIN2	RUFY2	MACIR	SYBU
PRPS1L1	SULT1B1	SCG3	SPIB
WDR91	OLIG3	SNRPG	CHST12
FOSL1	BBOF1	NOC3L	PCDH9
SLC16A3	SLC1A5	UGT2B15	TTC38
UBXN4	RNF24	CHEK1	RABIF
MED7	H1-6	CCNB1	FAT4
SLC25A33	MAG	GINS1	KIN
GCNT1	HSD11B1	PERP	CD79A
SHFL	RALYL	STIL	AGAP1
ZNF473	FGFBP1	FKBP3	LYVE1
PPARD	AC107959.4	PHB	GFI1
UCK2	RBPJ	RNASEH2C	IL12A
H1-4	RETN	CCDC113	DLG3
ZFP36L1	FKBP1A	HSPD1	SLC1A7
PROCR	DLGAP1-AS2	STK19	GZMA
KBTBD13	PLPPR2	GALK2	CLIC3
HILPDA	ANXA3	CENPM	CDK14
FXN	AKIRIN2	FGD5-AS1	KIR2DS5
GAL	AP3B2	TEX9	CD63
TM4SF1	STC1	CDC6	PDGFA
CSF1	FKBP5	SUCLA2	LITAF
ASB15	S100A9	LIG4	PDLIM1
SIX6	LILRB3	RAB30	RGS9
CISH	SHROOM2	UQCRH	PALLD
RESF1	OR2W3	DOCK3	ACOX2
NDRG1	TMEM132B	NARS2	HLA-DMB
RPL39L	ANK1	SLC35F2	KLRF1
MRTO4	WDFY3-AS2	COL24A1	HIP1
KLHL25	SRRD	FICD	RIT1
FZD2	LTBR	ZCCHC9	MTCL1
ZNF18	FAM200B	TXNDC15	CMA1
ANKRD37	MAPK11		PLEK
MMP10	TSBP1		APMAP
TBC1D14	TTC25		HLA-DMA
CHST1	BST1		AUTS2
APBB3			SPARCL1
B4GALT1			ANTKMT
CHKB			NIP7
RBP7			CASZ1
TNFRSF12A			ISG20L2
SF3A3
