# Supplementary material for: Immunologic Gene Sets Reveal Features of the Tumor Immune Microenvironment and Predict Prognosis and Immunotherapy Response: A Pan-Cancer Analysis
Source: Front Immunol. 2022 Apr 14;13:858246. doi: 10.3389/fimmu.2022.858246 (PMC9046667; doi:10.3389/fimmu.2022.858246)
Supplement: Supplementary file 3 [file Table_2.xlsx]

## Sheet: Sheet1
Table S2. Clinicopathological characteristics of the RPM-L and RPM-H groups in IMvigor210 cohort
Characteristics	low(N=163)	high(N=185)	Total(N=348)	pvalue	FDR
binaryResponse				0.00073	0.0066
CR/PR	42(12.07%)	26(7.47%)	68(19.54%)
SD/PD	91(26.15%)	139(39.94%)	230(66.09%)
NA	30(8.62%)	20(5.75%)	50(14.37%)
IC Level				2.9e-06	3.2e-05
IC0	30(8.62%)	67(19.25%)	97(27.87%)
IC1	55(15.80%)	77(22.13%)	132(37.93%)
IC2+	77(22.13%)	41(11.78%)	118(33.91%)
NA	1(0.29%)	0(0.0e+0%)	1(0.29%)
TC Level				0.49	1
TC0	125(35.92%)	150(43.10%)	275(79.02%)
TC1	10(2.87%)	12(3.45%)	22(6.32%)
TC2+	27(7.76%)	23(6.61%)	50(14.37%)
NA	1(0.29%)	0(0.0e+0%)	1(0.29%)
Immune phenotype				6.6e-05	0.00066
desert	19(5.46%)	57(16.38%)	76(21.84%)
excluded	70(20.11%)	64(18.39%)	134(38.51%)
inflamed	45(12.93%)	29(8.33%)	74(21.26%)
NA	29(8.33%)	35(10.06%)	64(18.39%)
Sex				0.81	1
Female	37(10.63%)	39(11.21%)	76(21.84%)
Male	126(36.21%)	146(41.95%)	272(78.16%)
Race				0.42	1
ASIAN	4(1.15%)	4(1.15%)	8(2.30%)
BLACK OR AFRICAN AMERICAN	6(1.72%)	3(0.86%)	9(2.59%)
NATIVE HAWAIIAN OR OTHER PACIFIC ISLANDER	1(0.29%)	0(0.0e+0%)	1(0.29%)
OTHER	5(1.44%)	3(0.86%)	8(2.30%)
UNKNOWN	3(0.86%)	1(0.29%)	4(1.15%)
WHITE	144(41.38%)	174(50.00%)	318(91.38%)
Intravesical BCG administered				0.68	1
No	122(35.06%)	143(41.09%)	265(76.15%)
Yes	41(11.78%)	42(12.07%)	83(23.85%)
Tobacco Use History				0.58	1
CURRENT	18(5.17%)	17(4.89%)	35(10.06%)
NEVER	50(14.37%)	66(18.97%)	116(33.33%)
PREVIOUS	95(27.30%)	102(29.31%)	197(56.61%)
Met Disease Status				0.0032	0.03
LN Only	40(11.49%)	20(5.75%)	60(17.24%)
Liver	44(12.64%)	54(15.52%)	98(28.16%)
NA	17(4.89%)	15(4.31%)	32(9.20%)
Visceral	62(17.82%)	96(27.59%)	158(45.40%)
Tissue				0.0078	0.05
NA	2(0.57%)	6(1.72%)	8(2.30%)
bladder	82(23.56%)	113(32.47%)	195(56.03%)
kidney	33(9.48%)	34(9.77%)	67(19.25%)
liver	0(0.0e+0%)	5(1.44%)	5(1.44%)
lung	4(1.15%)	6(1.72%)	10(2.87%)
lymph node	19(5.46%)	7(2.01%)	26(7.47%)
other	6(1.72%)	5(1.44%)	11(3.16%)
ureter	17(4.89%)	9(2.59%)	26(7.47%)
Received platinum				1	1
N	36(10.34%)	40(11.49%)	76(21.84%)
Y	127(36.49%)	145(41.67%)	272(78.16%)
Lund				6.5e-07	7.7e-06
MS1a	4(1.15%)	19(5.46%)	23(6.61%)
MS1b	31(8.91%)	48(13.79%)	79(22.70%)
MS2a1	33(9.48%)	12(3.45%)	45(12.93%)
MS2a2	20(5.75%)	5(1.44%)	25(7.18%)
MS2b1	46(13.22%)	46(13.22%)	92(26.44%)
MS2b2.1	7(2.01%)	11(3.16%)	18(5.17%)
MS2b2.2	22(6.32%)	44(12.64%)	66(18.97%)
Lund2				3.6e-07	4.7e-06
Basal/SCC-like	22(6.32%)	44(12.64%)	66(18.97%)
Genomically unstable	53(15.23%)	17(4.89%)	70(20.11%)
Infiltrated	46(13.22%)	46(13.22%)	92(26.44%)
UroA	35(10.06%)	67(19.25%)	102(29.31%)
UroB	7(2.01%)	11(3.16%)	18(5.17%)
TCGA Subtype				2.8e-09	4e-08
I	43(12.36%)	75(21.55%)	118(33.91%)
II	69(19.83%)	26(7.47%)	95(27.30%)
III	18(5.17%)	51(14.66%)	69(19.83%)
IV	33(9.48%)	33(9.48%)	66(18.97%)
